# Supplementary material for: Leucocytozoon infections in tits (Aves, Paridae): blood and tissue stages investigated using an integrative approach
Source: Parasite. 2025 Feb 21;32:13. doi: 10.1051/parasite/2025007 (PMC11843983; doi:10.1051/parasite/2025007)
Supplement: Supplementary file 1 — Supplementary Table S1: GenBank accession numbers for the sequences used in the phylogenetic analysis. [file parasite-32-13-s1.zip]

Archive with 1 entries (1 files):
- parasite240079-1-olm/Table S1. GenBank accession numbers.xlsx
