# Supplementary material for: Leucocytozoon infections in tits (Aves, Paridae): blood and tissue stages investigated using an integrative approach
Source: Parasite. 2025 Feb 21;32:13. doi: 10.1051/parasite/2025007 (PMC11843983; doi:10.1051/parasite/2025007)
Supplement: Supplementary file 1 — Supplementary Table S1: GenBank accession numbers for the sequences used in the phylogenetic analysis. [file parasite-32-13-s1.zip › parasite240079-1-olm/Table S1. GenBank accession numbers.xlsx]

## Sheet: Sheet1
Table S1. GenBank accession numbers for the sequences used in the phylogenetic analysis.
Lineage Name	Accession #	Parasite species
ACCFRA01	AY762076	Leucocytozoon toddi
ACCOP01	DQ177241	Leucocytozoon mathisi
ACNI04	DQ177252	Leucocytozoon mathisi
BUBO01	EU624137	Leucocytozoon danilewskyi
BUBT2	EF607293	Leucocytozoon buteonis
BUTJAM10	DQ177273	Leucocytozoon buteonis
BUTREG01	DQ177264	Leucocytozoon buteonis
CB1	AY393804	Leucocytozoon majoris
COLAUR01	MK216226	Leucocytozoon polynuclearis
DRYALB01	MW626892	Leucocytozoon polynuclearis
FASPA02	KR422359	Leucocytozoon californicus
GALLUS05	AB302215	Leucocytozoon (Akiba) caulleryi
GALLUS06	DQ676823	Leucocytozoon schoutedeni
GALLUS08	AB299369	Leucocytozoon sabrazesi
GRARUF01	KM272250	Leucocytozoon sp.
HEAME01	KF479480	Leucocytozoon quynzae
LAMUT01	AB183550	Leucocytozoon lovati
TFUS04	JQ815435	Leucocytozoon fringillinarum
ZOLEU02	FJ168563	Leucocytozoon fringillinarum
PARUS11	HM234019	Leucocytozoon sp.
PARUS12	HM234020	Leucocytozoon sp.
PARUS13	HM234021	Leucocytozoon sp.
PARUS14	HM234022	Leucocytozoon sp.
PARUS15	HM234023	Leucocytozoon sp.
PARUS16	HM234024	Leucocytozoon sp.
PARUS17	HM234025	Leucocytozoon sp.
PARUS18	HM234026	Leucocytozoon sp.
PARUS19	HM234027	Leucocytozoon sp.
PARUS20	HM234028	Leucocytozoon sp.
PARUS21	HM234029	Leucocytozoon sp.
PARUS22	HM234031	Leucocytozoon sp.
PARUS23	HM234032	Leucocytozoon sp.
PARUS25	JX855044	Leucocytozoon sp.
PARUS26	JX855045	Leucocytozoon sp.
PARUS27	JX855046	Leucocytozoon sp.
PARUS28	JX855047	Leucocytozoon sp.
PARUS29	JX855048	Leucocytozoon sp.
PARUS30	JX867105	Leucocytozoon sp.
PARUS31	JX867106	Leucocytozoon sp.
PARUS32	JX867107	Leucocytozoon sp.
PARUS33	JX867108	Leucocytozoon sp.
PARUS34	JX855049	Leucocytozoon sp.
PARUS35	JX855050	Leucocytozoon sp.
PARUS36	JX855051	Leucocytozoon sp.
PARUS37	JX855052	Leucocytozoon sp.
PARUS38	JX855053	Leucocytozoon sp.
PARUS39	JX855054	Leucocytozoon sp.
PARUS4	AY393795	Leucocytozoon sp.
PARUS40	JX855055	Leucocytozoon sp.
PARUS41	JX855056	Leucocytozoon sp.
PARUS42	JX855057	Leucocytozoon sp.
PARUS43	JX855058	Leucocytozoon sp.
PARUS44	JX855059	Leucocytozoon sp.
PARUS45	JX855060	Leucocytozoon sp.
PARUS46	JX855061	Leucocytozoon sp.
PARUS47	JX855062	Leucocytozoon sp.
PARUS48	JX855063	Leucocytozoon sp.
PARUS49	JX855064	Leucocytozoon sp.
PARUS50	JX855065	Leucocytozoon sp.
PARUS51	JX855066	Leucocytozoon sp.
PARUS52	JX855067	Leucocytozoon sp.
PARUS53	JX855068	Leucocytozoon sp.
PARUS54	JX855069	Leucocytozoon sp.
PARUS55	JX855070	Leucocytozoon sp.
PARUS56	JX855071	Leucocytozoon sp.
PARUS57	JX855072	Leucocytozoon sp.
PARUS58	JX855073	Leucocytozoon sp.
PARUS59	JX855074	Leucocytozoon sp.
PARUS61	KT757565	Leucocytozoon sp.
PARUS69	KJ488727	Leucocytozoon sp.
PARUS7	DQ847228	Leucocytozoon sp.
PARUS70	KJ488757	Leucocytozoon sp.
PARUS71	KJ488758	Leucocytozoon sp.
PARUS72	KJ488759	Leucocytozoon sp.
PARUS73	KJ488633	Leucocytozoon sp.
PARUS74	KJ488766	Leucocytozoon sp.
PARUS76	KJ488768	Leucocytozoon sp.
PARUS77	KJ488769	Leucocytozoon sp.
PARUS78	KJ488770	Leucocytozoon sp.
PARUS79	KJ488771	Leucocytozoon sp.
PARUS8	EU676194	Leucocytozoon sp.
PARUS81	KJ488818	Leucocytozoon sp.
PARUS82	KJ488819	Leucocytozoon sp.
PARUS83	KJ488912	Leucocytozoon sp.
PARUS84	KJ488911	Leucocytozoon sp.
PARUS85	reported in MalAvi	Leucocytozoon sp.
PARUS86	reported in MalAvi	Leucocytozoon sp.
PARUS87	reported in MalAvi	Leucocytozoon sp.
PARUS88	reported in MalAvi	Leucocytozoon sp.
PARUS89	MN782320	Leucocytozoon sp.
PARUS90	MN782321	Leucocytozoon sp.
PARUS93	MZ571115	Leucocytozoon sp.
PARUS94	MZ571120	Leucocytozoon sp.
PARUS95	new sequence	Leucocytozoon sp.
CYACAE02	MH758695	Leucocytozoon sp.
CYACAE03	MH758696	Leucocytozoon sp.
CYACAE06	MG976576	Leucocytozoon sp.
CYACAE07	MZ465331	Leucocytozoon sp.
SYBOR06	DQ847237	Leucocytozoon sp.
SYBOR07	DQ847238	Leucocytozoon sp.
SYBOR08	DQ847239	Leucocytozoon sp.
SYBOR12	DQ847211	Leucocytozoon sp.
SYBOR22	KJ850284	Leucocytozoon sp.
SYBOR23	reported in MalAvi	Leucocytozoon sp.
SYBOR24	DQ847245	Leucocytozoon sp.
SYBOR25	reported in MalAvi	Leucocytozoon sp.
SYBOR26	DQ847242	Leucocytozoon sp.
SYBOR27	DQ847243	Leucocytozoon sp.
SYBOR28	reported in MalAvi	Leucocytozoon sp.
SYBOR29	reported in MalAvi	Leucocytozoon sp.
SYBOR32	KC682872	Leucocytozoon sp.
SYBOR33	KC682873	Leucocytozoon sp.
SYBOR34	reported in MalAvi	Leucocytozoon sp.
